# Supplementary material for: Physiological and transcriptome analysis of Poa pratensis var. anceps cv. Qinghai in response to cold stress
Source: BMC Plant Biol. 2020 Jul 31;20:362. doi: 10.1186/s12870-020-02559-1 (PMC7393922; doi:10.1186/s12870-020-02559-1)
Supplement: Supplementary file 1 — Additional file 1: Table S1. Overview of the RNA sequencing data. [file 12870_2020_2559_MOESM1_ESM.xls]

## Sheet: Sheet1
Table S1	Overview of the RNA sequencing data.
Sample name	Raw reads	Clean reads	Clean bases	Error rate%	Q20%	Q30%	GC content%
PQ(Control)1	52358406	51475222	7.66G	0.02	97.92	93.95	56.35
PQ(Control)2	44429184	43673884	6.49G	0.02	97.98	94.07	55.88
PQ(Control)3	42232876	41699284	6.21G	0.02	97.81	93.68	56.36
PB(Control)1	48895994	48322968	7.19G	0.02	97.79	93.59	56.25
PB(Control)2	44773810	44248122	6.59G	0.02	97.74	93.48	56.38
PB(Control)3	45283422	44825144	6.68G	0.02	97.62	93.22	56.54
PQ(Treatment)1	50690870	50206566	7.48G	0.02	97.85	93.78	56.82
PQ(Treatment)2	47723896	47142944	7.02G	0.02	97.93	93.96	55.81
PQ(Treatment)3	49145942	48683232	7.25G	0.02	98.04	94.22	56.87
PB(Treatment)1	42045078	41619486	6.20G	0.02	98.07	94.28	55.49
PB(Treatment)2	57171396	56475858	8.42G	0.02	97.85	93.74	55.89
PB(Treatment)3	49111948	48634064	7.26G	0.02	97.94	93.97	55.9
Total	573862822	567006774	84.45G	-	-	-	-
