# Supplementary material for: Physiological and transcriptome analysis of Poa pratensis var. anceps cv. Qinghai in response to cold stress
Source: BMC Plant Biol. 2020 Jul 31;20:362. doi: 10.1186/s12870-020-02559-1 (PMC7393922; doi:10.1186/s12870-020-02559-1)
Supplement: Supplementary file 2 — Additional file 2: Table S2. Summary statistics of the common vetch transcriptome assemblies. [file 12870_2020_2559_MOESM2_ESM.xls]

## Sheet: Sheet1
Table S2	Summary statistics of the common vetch transcriptome assemblies.
Length range	Transcript	Unigene
0-500	701960	350099
501-1000	182302	78047
1001-1500	39455	18363
1501-2000	12180	6336
2001+	8582	5574
Total number	944479	458419
Total length	429379043	149531694
Mean length	454.62	326.19
Minimum length	201	201
Maximum length	15104	15104
N50	502	336
