# Supplementary material for: Physiological and transcriptome analysis of Poa pratensis var. anceps cv. Qinghai in response to cold stress
Source: BMC Plant Biol. 2020 Jul 31;20:362. doi: 10.1186/s12870-020-02559-1 (PMC7393922; doi:10.1186/s12870-020-02559-1)
Supplement: Supplementary file 3 — Additional file 3: Table S3. Functional annotations of unigenes in the NR, Swiss-Prot, PFAM, COG, GO and KEGG databases [file 12870_2020_2559_MOESM3_ESM.xls]

## Sheet: Sheet1
Table S3	Functional annotations of unigenes in the NR, Swiss-Prot, PFAM, COG, GO and KEGG databases.
Gene number	NR	Swiss-Prot	Pfam	COG	GO	KEGG
458419	174005	98674	80568	14768	130023	61759
1	0.3796	0.2152	0.1758	0.0322	0.2836	0.1347
