# Supplementary material for: Physiological and transcriptome analysis of Poa pratensis var. anceps cv. Qinghai in response to cold stress
Source: BMC Plant Biol. 2020 Jul 31;20:362. doi: 10.1186/s12870-020-02559-1 (PMC7393922; doi:10.1186/s12870-020-02559-1)
Supplement: Supplementary file 7 — Additional file 7: Table S4. List of primers used for qRT-PCR. [file 12870_2020_2559_MOESM7_ESM.xls]

## Sheet: Sheet1
Table S4	List of primers used for qRT-PCR
Gene_id	Primer sequences(5’-3’)	Annotation
TRINITY_DN246909_c2_g2	F: TCATCGTGGTTGCTGAAGGTTCTG	Phosphofructokinase
	R: GTTGCCTGAATCATCCTGCTCTCG
TRINITY_DN253503_c1_g1	F: TTTGACAGCGAAGCCACGGAAG	pyruvate kinase, cytosolic isozyme
	R: GATGCGGTGAAGTGCTACGATGG
TRINITY_DN254324_c3_g2	F: CTGCGGTGGCAATTCCTCGTC	Hexokinase_2
	R: ACGATCCTCACGACGGAGAGC
TRINITY_DN216240_c0_g1	F: CATGTACTCGGTGGTGATGAACGG	glyceraldehyde-3-phosphate dehydrogenase 2
	R: ATCGGAATCAACGGTTTCGGAAGG
TRINITY_DN249640_c4_g1	F: AGCCCATTCCAGTTTTGCCTACAG	Succinate dehydrogenase
	R: CAGACGCACAAGCTGCTTCTCC
TRINITY_DN255136_c11_g1	F: GGACTTGTGCAGGGTGTGTGAG	malate dehydrogenase 1, mitochondrial
	R: TCCTGTGGAATGTGACTTGCTTGG
Actin	F: TGTTGGATTCTGGTGATGGTGTC	Reference gene
	R: AGGATGGCGTGCGGAAGG
